# Supplementary material for: ﻿Soil-borne Calonectria (Hypocreales, Nectriaceae) associated with Eucalyptus plantations in Colombia
Source: MycoKeys. 2022 Nov 30;94:17–35. doi: 10.3897/mycokeys.94.96301 (PMC9836433; doi:10.3897/mycokeys.94.96301)
Supplement: XML Treatment for Calonectria exiguispora [file mycokeys.94.96301-treatment1.xml]

<!DOCTYPE tp:taxon-treatment
  PUBLIC "-//TaxonX//DTD Taxonomic Treatment Publishing DTD v0 20100105//EN" "tax-treatment-NSO.dtd">
<tp:taxon-treatment xmlns:tp="http://www.plazi.org/taxpub"><tp:treatment-meta><kwd-group><label>Taxon classification</label><kwd>
                <named-content content-type="kingdom">Fungi</named-content>
              </kwd><kwd>
                <named-content content-type="order">Hypocreales</named-content>
              </kwd><kwd>
                <named-content content-type="family">Nectriaceae</named-content>
              </kwd></kwd-group><mixed-citation publication-type="journal"><person-group><name><surname>Pham</surname><given-names>Nam Q.</given-names></name><name><surname>Marincowitz</surname><given-names>Seonju</given-names></name><name><surname>Chen</surname><given-names>ShuaiFei</given-names></name><name><surname>Rodas</surname><given-names>Carlos A.</given-names></name><name><surname>Wingfield</surname><given-names>Michael J.</given-names></name></person-group><article-title>﻿Soil-borne <italic><tp:taxon-name><tp:taxon-name-part taxon-name-part-type="genus" reg="Calonectria">Calonectria</tp:taxon-name-part></tp:taxon-name></italic> (<tp:taxon-name><tp:taxon-name-part taxon-name-part-type="order">Hypocreales</tp:taxon-name-part></tp:taxon-name>, <tp:taxon-name><tp:taxon-name-part taxon-name-part-type="family">Nectriaceae</tp:taxon-name-part></tp:taxon-name>) associated with <italic><tp:taxon-name><tp:taxon-name-part taxon-name-part-type="genus" reg="Eucalyptus">Eucalyptus</tp:taxon-name-part></tp:taxon-name></italic> plantations in Colombia</article-title><source>MycoKeys</source><day>30</day><month>11</month><year>2022</year><volume>94</volume><fpage>17</fpage><lpage>35</lpage><pub-id pub-id-type="doi">10.3897/mycokeys.94.96301</pub-id></mixed-citation></tp:treatment-meta><tp:nomenclature><label>﻿</label><tp:taxon-name>
              <object-id xmlns:xlink="http://www.w3.org/1999/xlink" content-type="arpha" xlink:type="simple">3DCC8EAD-8B6A-50B8-B7E6-8E2ADACBF40A</object-id>
              <tp:taxon-name-part taxon-name-part-type="genus" reg="Calonectria">Calonectria</tp:taxon-name-part>
              <tp:taxon-name-part taxon-name-part-type="species" reg="exiguispora">exiguispora</tp:taxon-name-part>
              <object-id xmlns:xlink="http://www.w3.org/1999/xlink" content-type="mycobank" xlink:type="simple">846456</object-id>
            </tp:taxon-name><tp:taxon-authority>N.Q. Pham, Marinc. &amp; M.J. Wingf.</tp:taxon-authority><tp:taxon-status xmlns:xlink="http://www.w3.org/1999/xlink" xlink:type="simple">sp. nov.</tp:taxon-status><xref ref-type="fig" rid="F4">Figs 4</xref><xref ref-type="fig" rid="F6">, 6A, B</xref></tp:nomenclature><tp:treatment-sec sec-type="etymology" id="SECID0EP1AE"><title>Etymology.</title><p>“exiguus” (Latin) = small + “spora” (Latin) = spores, referring to the small macroconidia produced by this species.</p></tp:treatment-sec><tp:treatment-sec sec-type="diagnosis" id="SECID0EU1AE"><title>Diagnosis.</title><p>Phylogenetically close to <italic><tp:taxon-name><tp:taxon-name-part taxon-name-part-type="genus" reg="Calonectria">C.</tp:taxon-name-part><tp:taxon-name-part taxon-name-part-type="species" reg="piauiensis">piauiensis</tp:taxon-name-part></tp:taxon-name></italic> and <italic><tp:taxon-name><tp:taxon-name-part taxon-name-part-type="genus" reg="Calonectria">C.</tp:taxon-name-part><tp:taxon-name-part taxon-name-part-type="species" reg="brassianae">brassianae</tp:taxon-name-part></tp:taxon-name></italic> but differs in having smaller macroconidia.</p></tp:treatment-sec><tp:treatment-sec sec-type="material" id="SECID0EQ2AE"><title>Type.</title><p>Colombia: Risaralda, Quinchía. Soils in <italic><tp:taxon-name><tp:taxon-name-part taxon-name-part-type="genus" reg="Eucalyptus">Eucalyptus</tp:taxon-name-part></tp:taxon-name></italic> plantation. August 2016. C.A. Rodas. (<bold><italic>Holotype</italic></bold> PRU(M) 4501, stored in a metabolically inactive state; <bold><italic>ex</italic>-<italic>holotype</italic></bold> CMW 49752, CMW-IA 160). GenBank: <ext-link xmlns:xlink="http://www.w3.org/1999/xlink" ext-link-type="gen" xlink:href="OP796405" xlink:type="simple">OP796405</ext-link> (<italic><abbrev xmlns:xlink="http://www.w3.org/1999/xlink" xlink:title="actin" id="ABBRID0EL3AE" xlink:type="simple">ACT</abbrev></italic>); <ext-link xmlns:xlink="http://www.w3.org/1999/xlink" ext-link-type="gen" xlink:href="OP822275" xlink:type="simple">OP822275</ext-link> (<italic>CMDA</italic>); <ext-link xmlns:xlink="http://www.w3.org/1999/xlink" ext-link-type="gen" xlink:href="OP822382" xlink:type="simple">OP822382</ext-link> (<italic><abbrev xmlns:xlink="http://www.w3.org/1999/xlink" xlink:title="histone H3" id="ABBRID0EF4AE" xlink:type="simple">HIS3</abbrev></italic>); <ext-link xmlns:xlink="http://www.w3.org/1999/xlink" ext-link-type="gen" xlink:href="OP822489" xlink:type="simple">OP822489</ext-link> (<italic>RPB2</italic>); <ext-link xmlns:xlink="http://www.w3.org/1999/xlink" ext-link-type="gen" xlink:href="OP822168" xlink:type="simple">OP822168</ext-link> (<italic><abbrev xmlns:xlink="http://www.w3.org/1999/xlink" xlink:title="translation elongation factor 1-alpha" id="ABBRID0EW4AE" xlink:type="simple">TEF1</abbrev></italic>); <ext-link xmlns:xlink="http://www.w3.org/1999/xlink" ext-link-type="gen" xlink:href="OP822596" xlink:type="simple">OP822596</ext-link> (<italic><abbrev xmlns:xlink="http://www.w3.org/1999/xlink" xlink:title="β-tubulin" id="ABBRID0EA5AE" xlink:type="simple">TUB2</abbrev></italic>).</p></tp:treatment-sec><tp:treatment-sec sec-type="description" id="SECID0EE5AE"><title>Description.</title><p><bold><italic>Sexual morph</italic></bold> not observed. <bold><italic>Conidiophores</italic></bold> scarce on <abbrev xmlns:xlink="http://www.w3.org/1999/xlink" xlink:title="synthetic nutrient-poor agar" id="ABBRID0ES5AE" xlink:type="simple">SNA</abbrev>, consisting of conidiogenous apparatus and stipes, branched or simple. <bold><italic>Stipes</italic></bold> infrequent, elongated, septate, 75–273 µm long, 2–5 µm wide near base, tapering towards apex, simple or occasionally dichotomously branched, mostly being part of conidiogenous apparatus; <bold><italic>vesicles</italic></bold> terminal, slightly inflate to ellipsoidal, 2–5 µm wide. <bold><italic>Conidiogenous apparatus</italic></bold> hyaline, simple or branched in 1–3 (–4) tiers, uncommonly developing from stipes; <bold><italic>main axis</italic></bold> upright, septate, 20–275 × 3–7 µm; <bold><italic>branches</italic></bold> doliiform to cylindrical, primary branches 8–39 × 3–7 µm, secondary branches 8–24 × 2–6 µm, tertiary branches 10–23 × 2–5 µm, quarternary branches 10–14 × 3–4 µm. <bold><italic>Conidiogenous cells</italic></bold> holoblastic, hyaline, discrete, cylindrical to tapered above, often constricted near base, with periclinal thickening, 8–20 × 3–5 (11.8 ± 2.71 × 3.2 ± 0.5) µm. <bold><italic>Macroconidia</italic></bold> hyaline, cylindrical, round at apex, 1-septate, septum sub-median or median, guttulate, 21–40 × 3–4 (30.9 ± 4.09 × 3.5 ± 0.23) µm. <bold><italic>Chlamydospores</italic></bold> present, scarce, in clumps or in chains. <bold><italic>Mega</italic></bold>- and <bold><italic>microconidia</italic></bold> not observed.</p><p>Colonies on 2% <abbrev xmlns:xlink="http://www.w3.org/1999/xlink" xlink:title="malt extract agar" id="ABBRID0EGAAG" xlink:type="simple">MEA</abbrev> in the dark for 6 d, white on surface, pale luteous in reverse, with moderate amount of aerial mycelium, with entire edges. Optimal growth temperature at 25 °C reaching 65.2 mm in 6 d, followed by 20 °C (57.3 mm), 15 °C (39.8 mm), 10 °C (19.7 mm), 5 °C (8.2 mm), no growth at 30 °C and 35 °C. Colonies kept at 30 °C and 35 °C being relocated to 25 °C for another 6 d revived (30 °C) and showed no growth (35 °C). Colonies on 2% <abbrev xmlns:xlink="http://www.w3.org/1999/xlink" xlink:title="malt extract agar" id="ABBRID0EKAAG" xlink:type="simple">MEA</abbrev> in the dark for 30 d, white to umber on surface, umber to dark brick in reverse, with flat mycelia.</p></tp:treatment-sec><tp:treatment-sec sec-type="distribution" id="SECID0EOAAG"><title>Distribution.</title><p>Colombia.</p></tp:treatment-sec><tp:treatment-sec sec-type="material" id="SECID0ETAAG"><title>Material examined.</title><p>Colombia: Risaralda, Quinchía. Soils in <italic><tp:taxon-name><tp:taxon-name-part taxon-name-part-type="genus" reg="Eucalyptus">Eucalyptus</tp:taxon-name-part></tp:taxon-name></italic> sp. plantation. August 2016. C.A. Rodas. (PRU(M) 4502, stored in a metabolically inactive state; culture CMW 49753, CMW-IA 161).</p></tp:treatment-sec><tp:treatment-sec sec-type="notes" id="SECID0EABAG"><title>Notes.</title><p><italic><tp:taxon-name><tp:taxon-name-part taxon-name-part-type="genus" reg="Calonectria">Calonectria</tp:taxon-name-part><tp:taxon-name-part taxon-name-part-type="species" reg="exiguispora">exiguispora</tp:taxon-name-part></tp:taxon-name></italic> is a member of the <italic><tp:taxon-name><tp:taxon-name-part taxon-name-part-type="genus" reg="Calonectria">C.</tp:taxon-name-part><tp:taxon-name-part taxon-name-part-type="species" reg="candelabrum">candelabrum</tp:taxon-name-part></tp:taxon-name></italic> species complex (<xref ref-type="bibr" rid="B19">Liu et al. 2020</xref>). It shares some characteristics with other species in the complex, such as 1-septate macroconidia and ‘ellipsoidal to obpyriform’ shape vesicle. However, it can be distinguished from most species in the complex by its smaller conidial dimensions (21–40 × 3–4 µm, avg. 30.9 × 3.5 µm) except for <italic><tp:taxon-name><tp:taxon-name-part taxon-name-part-type="genus" reg="Calonectria">C.</tp:taxon-name-part><tp:taxon-name-part taxon-name-part-type="species" reg="brevistipitata">brevistipitata</tp:taxon-name-part></tp:taxon-name></italic> (29–35 × 3–4 µm, avg. 31 × 3.5 µm, isolated from Mexican soil) and <italic><tp:taxon-name><tp:taxon-name-part taxon-name-part-type="genus" reg="Calonectria">C.</tp:taxon-name-part><tp:taxon-name-part taxon-name-part-type="species" reg="stipitate">stipitate</tp:taxon-name-part></tp:taxon-name></italic> (27–37 × 3–6, avg. 32 × 4 µm, isolated from Colombian <italic><tp:taxon-name><tp:taxon-name-part taxon-name-part-type="genus" reg="Eucalyptus">Eucalyptus</tp:taxon-name-part></tp:taxon-name></italic> sp.) (<xref ref-type="bibr" rid="B24">Lombard et al. 2016</xref>). Nevertheless, these two species are distantly related to <italic><tp:taxon-name><tp:taxon-name-part taxon-name-part-type="genus" reg="Calonectria">C.</tp:taxon-name-part><tp:taxon-name-part taxon-name-part-type="species" reg="exiguispora">exiguispora</tp:taxon-name-part></tp:taxon-name></italic> (Fig. <xref ref-type="fig" rid="F3">3</xref>). Recently <xref ref-type="bibr" rid="B19">Liu et al. (2020)</xref> reduced <italic><tp:taxon-name><tp:taxon-name-part taxon-name-part-type="genus" reg="Calonectria">C.</tp:taxon-name-part><tp:taxon-name-part taxon-name-part-type="species" reg="stipitata">stipitata</tp:taxon-name-part></tp:taxon-name></italic> to synonymy with <italic><tp:taxon-name><tp:taxon-name-part taxon-name-part-type="genus" reg="Calonectria">C.</tp:taxon-name-part><tp:taxon-name-part taxon-name-part-type="species" reg="spathulata">spathulata</tp:taxon-name-part></tp:taxon-name></italic>, the conidial dimensions of which range from 48–100 × 4–6 µm (avg. 80 × 6 µm). They regarded the smaller conidial dimensions of <italic><tp:taxon-name><tp:taxon-name-part taxon-name-part-type="genus" reg="Calonectria">C.</tp:taxon-name-part></tp:taxon-name> “<tp:taxon-name><tp:taxon-name-part taxon-name-part-type="genus" reg="Calonectria"/><tp:taxon-name-part taxon-name-part-type="species" reg="stipitata">stipitata</tp:taxon-name-part></tp:taxon-name></italic>” as representing intraspecific variation. <italic><tp:taxon-name><tp:taxon-name-part taxon-name-part-type="genus" reg="Calonectria">Calonectria</tp:taxon-name-part><tp:taxon-name-part taxon-name-part-type="species" reg="exiguispora">exiguispora</tp:taxon-name-part></tp:taxon-name></italic> is phylogenetically closely related to <italic><tp:taxon-name><tp:taxon-name-part taxon-name-part-type="genus" reg="Calonectria">C.</tp:taxon-name-part><tp:taxon-name-part taxon-name-part-type="species" reg="piauiensis">piauiensis</tp:taxon-name-part></tp:taxon-name></italic> and <italic><tp:taxon-name><tp:taxon-name-part taxon-name-part-type="genus" reg="Calonectria">C.</tp:taxon-name-part><tp:taxon-name-part taxon-name-part-type="species" reg="brassianae">brassianae</tp:taxon-name-part></tp:taxon-name></italic>, which were isolated from soils associated with <italic><tp:taxon-name><tp:taxon-name-part taxon-name-part-type="genus" reg="Eucalyptus">Eucalyptus</tp:taxon-name-part><tp:taxon-name-part taxon-name-part-type="species" reg="brassiana">brassiana</tp:taxon-name-part></tp:taxon-name></italic> trees in Brazil (<xref ref-type="bibr" rid="B2">Alfenas et al. 2015</xref>). These two species, however, have much larger conidial dimensions: <italic><tp:taxon-name><tp:taxon-name-part taxon-name-part-type="genus" reg="Calonectria">C.</tp:taxon-name-part><tp:taxon-name-part taxon-name-part-type="species" reg="piauiensis">piauiensis</tp:taxon-name-part></tp:taxon-name></italic> (38–60 × 3–5 µm, avg. 49 × 4.5 µm) and <italic><tp:taxon-name><tp:taxon-name-part taxon-name-part-type="genus" reg="Calonectria">C.</tp:taxon-name-part><tp:taxon-name-part taxon-name-part-type="species" reg="brassianae">brassianae</tp:taxon-name-part></tp:taxon-name></italic> (35–65 × 3–5 µm, avg. 53 × 4 µm) (<xref ref-type="bibr" rid="B2">Alfenas et al. 2015</xref>). It can be differentiated from its most closely related species by sequences of <italic><abbrev xmlns:xlink="http://www.w3.org/1999/xlink" xlink:title="actin" id="ABBRID0EAHAG" xlink:type="simple">ACT</abbrev></italic>, <italic>CMDA</italic>, <italic><abbrev xmlns:xlink="http://www.w3.org/1999/xlink" xlink:title="histone H3" id="ABBRID0EQHAG" xlink:type="simple">HIS3</abbrev></italic>, <italic>RPB2</italic>, <italic><abbrev xmlns:xlink="http://www.w3.org/1999/xlink" xlink:title="translation elongation factor 1-alpha" id="ABBRID0EXHAG" xlink:type="simple">TEF1</abbrev></italic> and <italic><abbrev xmlns:xlink="http://www.w3.org/1999/xlink" xlink:title="β-tubulin" id="ABBRID0E3HAG" xlink:type="simple">TUB2</abbrev></italic> gene regions.</p><fig id="F4" position="float" orientation="portrait"><object-id xmlns:xlink="http://www.w3.org/1999/xlink" content-type="doi" xlink:type="simple">10.3897/mycokeys.94.96301.figure4</object-id><object-id xmlns:xlink="http://www.w3.org/1999/xlink" content-type="arpha" xlink:type="simple">BD2E3726-343C-5086-B75F-00FC0A7785B1</object-id><label>Figure 4.</label><caption><p>Micrographs of <italic><tp:taxon-name><tp:taxon-name-part taxon-name-part-type="genus" reg="Calonectria">Calonectria</tp:taxon-name-part><tp:taxon-name-part taxon-name-part-type="species" reg="exiguispora">exiguispora</tp:taxon-name-part></tp:taxon-name></italic> sp. nov. (ex-holotype: CMW 49752 = CMW-IA 160). <bold>A</bold> conidiophores formed on <abbrev xmlns:xlink="http://www.w3.org/1999/xlink" xlink:title="synthetic nutrient-poor agar" id="ABBRID0EVIAG" xlink:type="simple">SNA</abbrev><bold>B</bold> stipes and vesicles <bold>C</bold> conidiogenous apparatus <bold>D</bold> chlamydospores <bold>E</bold> conidia (× 400) <bold>F</bold> conidia (×1 000). Scale bars: 100 µm (<bold>A</bold>); 50 µm (<bold>D, E</bold>); 25 µm (<bold>C</bold>); 10 µm (<bold>B, F</bold>).</p></caption><graphic xmlns:xlink="http://www.w3.org/1999/xlink" xlink:href="mycokeys-94-017-g004.jpg" position="float" orientation="portrait" xlink:type="simple" id="oo_776033.jpg"><uri content-type="original_file" xlink:type="simple">https://binary.pensoft.net/fig/776033</uri></graphic></fig></tp:treatment-sec><tp:treatment-sec><!--Section generated to contain objects referenced in tp:taxon-treatment.--><fig id="F6" position="float" orientation="portrait"><object-id xmlns:xlink="http://www.w3.org/1999/xlink" content-type="doi" xlink:type="simple">10.3897/mycokeys.94.96301.figure6</object-id><object-id xmlns:xlink="http://www.w3.org/1999/xlink" content-type="arpha" xlink:type="simple">347119A1-72E3-5DEA-A9BD-46FB6D9407D2</object-id><label>Figure 6.</label><caption><p>Culture morphology of <italic><tp:taxon-name><tp:taxon-name-part taxon-name-part-type="genus" reg="Calonectria">Calonectria</tp:taxon-name-part><tp:taxon-name-part taxon-name-part-type="species" reg="exiguispora">exiguispora</tp:taxon-name-part></tp:taxon-name></italic> (<bold>A–D</bold>) at 25 °C and <italic><tp:taxon-name><tp:taxon-name-part taxon-name-part-type="genus" reg="Calonectria">C.</tp:taxon-name-part><tp:taxon-name-part taxon-name-part-type="species" reg="guahibo">guahibo</tp:taxon-name-part></tp:taxon-name></italic> (<bold>E–H</bold>) at 30 °C in the dark for 6 d (<bold>A, C, E, G</bold>) and 30 d (<bold>B, E, F, H</bold>) at its optimum temperature <bold>A, B</bold> CMW 49752 (ex-holotype) <bold>C, D</bold> CMW 49753 <bold>E, F</bold> CMW 49791 (ex-holotype) <bold>G, H</bold> CMW 49782.</p></caption><graphic xmlns:xlink="http://www.w3.org/1999/xlink" xlink:href="mycokeys-94-017-g006.jpg" position="float" orientation="portrait" xlink:type="simple" id="oo_776035.jpg"><uri content-type="original_file" xlink:type="simple">https://binary.pensoft.net/fig/776035</uri></graphic></fig><fig id="F3" position="float" orientation="portrait"><object-id xmlns:xlink="http://www.w3.org/1999/xlink" content-type="doi" xlink:type="simple">10.3897/mycokeys.94.96301.figure3</object-id><object-id xmlns:xlink="http://www.w3.org/1999/xlink" content-type="arpha" xlink:type="simple">6AB6A2D1-5790-5988-8917-2BCDB93611D0</object-id><label>Figure 3.</label><caption><p>Phylogenetic tree based on maximum likelihood (<abbrev xmlns:xlink="http://www.w3.org/1999/xlink" xlink:title="Maximum likelihood" id="ABBRID0EMPAE" xlink:type="simple">ML</abbrev>) analysis of a combined DNA data set of <italic><abbrev xmlns:xlink="http://www.w3.org/1999/xlink" xlink:title="actin" id="ABBRID0ERPAE" xlink:type="simple">ACT</abbrev></italic>, <italic>CMDA</italic>, <italic><abbrev xmlns:xlink="http://www.w3.org/1999/xlink" xlink:title="histone H3" id="ABBRID0EBQAE" xlink:type="simple">HIS3</abbrev></italic>, <italic>RPB2</italic>, <italic><abbrev xmlns:xlink="http://www.w3.org/1999/xlink" xlink:title="translation elongation factor 1-alpha" id="ABBRID0EIQAE" xlink:type="simple">TEF1</abbrev></italic> and <italic><abbrev xmlns:xlink="http://www.w3.org/1999/xlink" xlink:title="β-tubulin" id="ABBRID0ENQAE" xlink:type="simple">TUB2</abbrev></italic> sequences for <italic><tp:taxon-name><tp:taxon-name-part taxon-name-part-type="genus" reg="Calonectria">Calonectria</tp:taxon-name-part></tp:taxon-name></italic> spp. Bootstrap values ≥ 70% for <abbrev xmlns:xlink="http://www.w3.org/1999/xlink" xlink:title="Maximum likelihood" id="ABBRID0EYQAE" xlink:type="simple">ML</abbrev> analyses and posterior probabilities values ≥ 0.90 obtained from Bayesian inference (<abbrev xmlns:xlink="http://www.w3.org/1999/xlink" xlink:title="Bayesian inference" id="ABBRID0E3QAE" xlink:type="simple">BI</abbrev>) are indicated at the nodes as <abbrev xmlns:xlink="http://www.w3.org/1999/xlink" xlink:title="Maximum likelihood" id="ABBRID0EARAE" xlink:type="simple">ML</abbrev>/<abbrev xmlns:xlink="http://www.w3.org/1999/xlink" xlink:title="Bayesian inference" id="ABBRID0EERAE" xlink:type="simple">BI</abbrev>. Bootstrap values &lt; 70% or probabilities values &lt; 0.90 are marked with “*”, and nodes lacking the support values are marked with “−”. Isolates representing ex-type material are marked with “T”. <italic><tp:taxon-name><tp:taxon-name-part taxon-name-part-type="genus" reg="Curvicladiella">Curvicladiella</tp:taxon-name-part><tp:taxon-name-part taxon-name-part-type="species" reg="cignea">cignea</tp:taxon-name-part></tp:taxon-name></italic> (isolate CBS 109167 and CBS 109168) represents the outgroup.</p></caption><graphic xmlns:xlink="http://www.w3.org/1999/xlink" xlink:href="mycokeys-94-017-g003.jpg" position="float" orientation="portrait" xlink:type="simple" id="oo_776032.jpg"><uri content-type="original_file" xlink:type="simple">https://binary.pensoft.net/fig/776032</uri></graphic></fig></tp:treatment-sec><ref-list><ref id="B19"><mixed-citation xmlns:xlink="http://www.w3.org/1999/xlink" xlink:type="simple"><person-group><name name-style="western"><surname>Liu</surname><given-names>QL</given-names></name><name name-style="western"><surname>Li</surname><given-names>JQ</given-names></name><name name-style="western"><surname>Wingfield</surname><given-names>MJ</given-names></name><name name-style="western"><surname>Duong</surname><given-names>TA</given-names></name><name name-style="western"><surname>Wingfield</surname><given-names>BD</given-names></name><name name-style="western"><surname>Crous</surname><given-names>PW</given-names></name><name name-style="western"><surname>Chen</surname><given-names>SF</given-names></name></person-group> (<year>2020</year>) Reconsideration of species boundaries and proposed DNA barcodes for <italic><tp:taxon-name><tp:taxon-name-part taxon-name-part-type="genus">Calonectria</tp:taxon-name-part></tp:taxon-name></italic>. Studies in Mycology 97: 100106. <ext-link xlink:href="10.1016/j.simyco.2020.08.001" ext-link-type="doi" xlink:type="simple">https://doi.org/10.1016/j.simyco.2020.08.001</ext-link></mixed-citation></ref><ref id="B24"><mixed-citation xmlns:xlink="http://www.w3.org/1999/xlink" xlink:type="simple"><person-group><name name-style="western"><surname>Lombard</surname><given-names>L</given-names></name><name name-style="western"><surname>Wingfield</surname><given-names>MJ</given-names></name><name name-style="western"><surname>Alfenas</surname><given-names>AC</given-names></name><name name-style="western"><surname>Crous</surname><given-names>PW</given-names></name></person-group> (<year>2016</year>) <article-title>The forgotten <italic><tp:taxon-name><tp:taxon-name-part taxon-name-part-type="genus">Calonectria</tp:taxon-name-part></tp:taxon-name></italic> collection: Pouring old wine into new bags.</article-title><source>Studies in Mycology</source><volume>85</volume>(<issue>1</issue>): <fpage>159</fpage>–<lpage>198</lpage>. <ext-link xlink:href="10.1016/j.simyco.2016.11.004" ext-link-type="doi" xlink:type="simple">https://doi.org/10.1016/j.simyco.2016.11.004</ext-link></mixed-citation></ref><ref id="B2"><mixed-citation xmlns:xlink="http://www.w3.org/1999/xlink" xlink:type="simple"><person-group><name name-style="western"><surname>Alfenas</surname><given-names>RF</given-names></name><name name-style="western"><surname>Lombard</surname><given-names>L</given-names></name><name name-style="western"><surname>Pereira</surname><given-names>OL</given-names></name><name name-style="western"><surname>Alfenas</surname><given-names>AC</given-names></name><name name-style="western"><surname>Crous</surname><given-names>PW</given-names></name></person-group> (<year>2015</year>) <article-title>Diversity and potential impact of <italic><tp:taxon-name><tp:taxon-name-part taxon-name-part-type="genus">Calonectria</tp:taxon-name-part></tp:taxon-name></italic> species in <italic><tp:taxon-name><tp:taxon-name-part taxon-name-part-type="genus">Eucalyptus</tp:taxon-name-part></tp:taxon-name></italic> plantations in Brazil.</article-title><source>Studies in Mycology</source><volume>80</volume>(<issue>1</issue>): <fpage>89</fpage>–<lpage>130</lpage>. <ext-link xlink:href="10.1016/j.simyco.2014.11.002" ext-link-type="doi" xlink:type="simple">https://doi.org/10.1016/j.simyco.2014.11.002</ext-link></mixed-citation></ref></ref-list></tp:taxon-treatment>
