# Supplementary material for: ﻿Soil-borne Calonectria (Hypocreales, Nectriaceae) associated with Eucalyptus plantations in Colombia
Source: MycoKeys. 2022 Nov 30;94:17–35. doi: 10.3897/mycokeys.94.96301 (PMC9836433; doi:10.3897/mycokeys.94.96301)
Supplement: XML Treatment for Calonectria guahibo [file mycokeys.94.96301-treatment2.xml]

<!DOCTYPE tp:taxon-treatment
  PUBLIC "-//TaxonX//DTD Taxonomic Treatment Publishing DTD v0 20100105//EN" "tax-treatment-NSO.dtd">
<tp:taxon-treatment xmlns:tp="http://www.plazi.org/taxpub"><tp:treatment-meta><kwd-group><label>Taxon classification</label><kwd>
                <named-content content-type="kingdom">Fungi</named-content>
              </kwd><kwd>
                <named-content content-type="order">Hypocreales</named-content>
              </kwd><kwd>
                <named-content content-type="family">Nectriaceae</named-content>
              </kwd></kwd-group><mixed-citation publication-type="journal"><person-group><name><surname>Pham</surname><given-names>Nam Q.</given-names></name><name><surname>Marincowitz</surname><given-names>Seonju</given-names></name><name><surname>Chen</surname><given-names>ShuaiFei</given-names></name><name><surname>Rodas</surname><given-names>Carlos A.</given-names></name><name><surname>Wingfield</surname><given-names>Michael J.</given-names></name></person-group><article-title>﻿Soil-borne <italic><tp:taxon-name><tp:taxon-name-part taxon-name-part-type="genus" reg="Calonectria">Calonectria</tp:taxon-name-part></tp:taxon-name></italic> (<tp:taxon-name><tp:taxon-name-part taxon-name-part-type="order">Hypocreales</tp:taxon-name-part></tp:taxon-name>, <tp:taxon-name><tp:taxon-name-part taxon-name-part-type="family">Nectriaceae</tp:taxon-name-part></tp:taxon-name>) associated with <italic><tp:taxon-name><tp:taxon-name-part taxon-name-part-type="genus" reg="Eucalyptus">Eucalyptus</tp:taxon-name-part></tp:taxon-name></italic> plantations in Colombia</article-title><source>MycoKeys</source><day>30</day><month>11</month><year>2022</year><volume>94</volume><fpage>17</fpage><lpage>35</lpage><pub-id pub-id-type="doi">10.3897/mycokeys.94.96301</pub-id></mixed-citation></tp:treatment-meta><tp:nomenclature><label>﻿</label><tp:taxon-name>
              <object-id xmlns:xlink="http://www.w3.org/1999/xlink" content-type="arpha" xlink:type="simple">47C5B8B8-3ABD-5079-86AF-91F1467E87AD</object-id>
              <tp:taxon-name-part taxon-name-part-type="genus" reg="Calonectria">Calonectria</tp:taxon-name-part>
              <tp:taxon-name-part taxon-name-part-type="species" reg="guahibo">guahibo</tp:taxon-name-part>
              <object-id xmlns:xlink="http://www.w3.org/1999/xlink" content-type="mycobank" xlink:type="simple">846457</object-id>
            </tp:taxon-name><tp:taxon-authority>N.Q. Pham, Marinc. &amp; M.J. Wingf.</tp:taxon-authority><tp:taxon-status xmlns:xlink="http://www.w3.org/1999/xlink" xlink:type="simple">sp. nov.</tp:taxon-status><xref ref-type="fig" rid="F5">Figs 5</xref><xref ref-type="fig" rid="F6">, 6E, F</xref></tp:nomenclature><tp:treatment-sec sec-type="etymology" id="SECID0ECLAG"><title>Etymology.</title><p>Name refers to the indigenous people, Guahibo, native to Vichada, Colombia.</p></tp:treatment-sec><tp:treatment-sec sec-type="diagnosis" id="SECID0EHLAG"><title>Diagnosis.</title><p>Closely related to <italic><tp:taxon-name><tp:taxon-name-part taxon-name-part-type="genus" reg="Calonectria">C.</tp:taxon-name-part><tp:taxon-name-part taxon-name-part-type="species" reg="gordoniae">gordoniae</tp:taxon-name-part></tp:taxon-name></italic> but differs in having smaller macroconidia.</p></tp:treatment-sec><tp:treatment-sec sec-type="material" id="SECID0EYLAG"><title>Type.</title><p>Colombia: Vichada, Cumaribo. Soils in <italic><tp:taxon-name><tp:taxon-name-part taxon-name-part-type="genus" reg="Eucalyptus">Eucalyptus</tp:taxon-name-part></tp:taxon-name></italic> plantation. August 2016. C.A. Rodas. (<bold><italic>Holotype</italic></bold> PRU(M) 4503, stored in a metabolically inactive state; <bold><italic>ex</italic>-<italic>holotype</italic></bold> CMW 49791, CMW-IA 162). GenBank: <ext-link xmlns:xlink="http://www.w3.org/1999/xlink" ext-link-type="gen" xlink:href="OP796480" xlink:type="simple">OP796480</ext-link> (<italic><abbrev xmlns:xlink="http://www.w3.org/1999/xlink" xlink:title="actin" id="ABBRID0ETMAG" xlink:type="simple">ACT</abbrev></italic>); <ext-link xmlns:xlink="http://www.w3.org/1999/xlink" ext-link-type="gen" xlink:href="OP822350" xlink:type="simple">OP822350</ext-link> (<italic>CMDA</italic>); <ext-link xmlns:xlink="http://www.w3.org/1999/xlink" ext-link-type="gen" xlink:href="OP822457" xlink:type="simple">OP822457</ext-link> (<italic><abbrev xmlns:xlink="http://www.w3.org/1999/xlink" xlink:title="histone H3" id="ABBRID0ENNAG" xlink:type="simple">HIS3</abbrev></italic>); <ext-link xmlns:xlink="http://www.w3.org/1999/xlink" ext-link-type="gen" xlink:href="OP822564" xlink:type="simple">OP822564</ext-link> (<italic>RPB2</italic>); <ext-link xmlns:xlink="http://www.w3.org/1999/xlink" ext-link-type="gen" xlink:href="OP822243" xlink:type="simple">OP822243</ext-link> (<italic><abbrev xmlns:xlink="http://www.w3.org/1999/xlink" xlink:title="translation elongation factor 1-alpha" id="ABBRID0E5NAG" xlink:type="simple">TEF1</abbrev></italic>); <ext-link xmlns:xlink="http://www.w3.org/1999/xlink" ext-link-type="gen" xlink:href="OP822671" xlink:type="simple">OP822671</ext-link> (<italic><abbrev xmlns:xlink="http://www.w3.org/1999/xlink" xlink:title="β-tubulin" id="ABBRID0EIOAG" xlink:type="simple">TUB2</abbrev></italic>).</p></tp:treatment-sec><tp:treatment-sec sec-type="description" id="SECID0EMOAG"><title>Description.</title><p><bold><italic>Sexual morph</italic></bold> not observed. <bold><italic>Conidiophores</italic></bold> scarce on <abbrev xmlns:xlink="http://www.w3.org/1999/xlink" xlink:title="synthetic nutrient-poor agar" id="ABBRID0E1OAG" xlink:type="simple">SNA</abbrev>, composed of conidiogenous apparatus and stipes. <bold><italic>Stipes</italic></bold> part of conidiogenous apparatus, elongated, septate, 81–223 µm long, 2–5 µm wide near base, tapering towards apex, simple, infrequently branched; <bold><italic>vesicles</italic></bold> slightly inflated to clavate, 2–5 µm wide. <bold><italic>Conidiogenous apparatus</italic></bold> hyaline, branched irregularly in 2–3 (–4) tiers; main axis upright, septate, 25–83 × 4–6 µm; <bold><italic>branches</italic></bold> doliiform to cylindrical, primary branches 11–23 × 4–6 µm, secondary branches 7–16 × 3–5 µm, tertiary branches 9–11 × 3–4 µm. <bold><italic>Conidiogenous cells</italic></bold> holoblastic, hyaline, discrete, cylindrical to ovoid, tapering towards apex, with perclinal thickening, 6–12 × 2–4 (9.3 ± 1.46 × 3.0 ± 0.52) µm. <bold><italic>Macroconidia</italic></bold> hyaline, cylindrical with round ends, 1-septate, straight, septum median or sub-median, 26–42 × 3–4 (31.7 ± 3.59 × 3.2 ± 0.19) µm. <bold><italic>Chlamydospores</italic></bold> present in clumps or in chains. <bold><italic>Mega</italic></bold>- and <bold><italic>microconidia</italic></bold> not observed.</p><p>Colonies on 2% <abbrev xmlns:xlink="http://www.w3.org/1999/xlink" xlink:title="malt extract agar" id="ABBRID0EKQAG" xlink:type="simple">MEA</abbrev> after 6 d in the dark, growing circular, with fluffy aerial mycelia, above white to pale luteous towards centre, reverse luteous to umber towards centre. Optimal growth temperature at 30 °C reaching 61 mm, followed by 25 °C (57.5 mm), 20 °C (48.3 mm), 15 °C (21.8 mm), and no growth at 5, 10, and 35 °C. Colonies kept at 5, 10, and 35 °C revived after being relocated to 25 °C. Colonies on 2% <abbrev xmlns:xlink="http://www.w3.org/1999/xlink" xlink:title="malt extract agar" id="ABBRID0EOQAG" xlink:type="simple">MEA</abbrev> in the dark for 30 d, with cottony mycelia filled entire Petri dish, above saffron to umber with patches of white, reverse dark brick to sepia.</p><fig id="F5" position="float" orientation="portrait"><object-id xmlns:xlink="http://www.w3.org/1999/xlink" content-type="doi" xlink:type="simple">10.3897/mycokeys.94.96301.figure5</object-id><object-id xmlns:xlink="http://www.w3.org/1999/xlink" content-type="arpha" xlink:type="simple">0771DFDC-AB24-544A-9B9A-8245F78394F1</object-id><label>Figure 5.</label><caption><p>Micrographs of <italic><tp:taxon-name><tp:taxon-name-part taxon-name-part-type="genus" reg="Calonectria">Calonectria</tp:taxon-name-part><tp:taxon-name-part taxon-name-part-type="species" reg="guahibo">guahibo</tp:taxon-name-part></tp:taxon-name></italic> sp. nov. (ex-holotype: CMW 49791 = CMW-IA 162). <bold>A</bold> conidiophores formed on <abbrev xmlns:xlink="http://www.w3.org/1999/xlink" xlink:title="synthetic nutrient-poor agar" id="ABBRID0EHRAG" xlink:type="simple">SNA</abbrev><bold>B</bold> stipes and vesicles <bold>C</bold> conidiogenous apparatus <bold>D</bold> chlamydospores <bold>E</bold> conidia (× 400) <bold>F</bold> conidia (×1 000). Scale bars: 100 µm (<bold>A</bold>); 50 µm (<bold>D</bold>); 25 µm (<bold>C, E</bold>); 10 µm (<bold>B, F</bold>).</p></caption><graphic xmlns:xlink="http://www.w3.org/1999/xlink" xlink:href="mycokeys-94-017-g005.jpg" position="float" orientation="portrait" xlink:type="simple" id="oo_776034.jpg"><uri content-type="original_file" xlink:type="simple">https://binary.pensoft.net/fig/776034</uri></graphic></fig><fig id="F6" position="float" orientation="portrait"><object-id xmlns:xlink="http://www.w3.org/1999/xlink" content-type="doi" xlink:type="simple">10.3897/mycokeys.94.96301.figure6</object-id><object-id xmlns:xlink="http://www.w3.org/1999/xlink" content-type="arpha" xlink:type="simple">347119A1-72E3-5DEA-A9BD-46FB6D9407D2</object-id><label>Figure 6.</label><caption><p>Culture morphology of <italic><tp:taxon-name><tp:taxon-name-part taxon-name-part-type="genus" reg="Calonectria">Calonectria</tp:taxon-name-part><tp:taxon-name-part taxon-name-part-type="species" reg="exiguispora">exiguispora</tp:taxon-name-part></tp:taxon-name></italic> (<bold>A–D</bold>) at 25 °C and <italic><tp:taxon-name><tp:taxon-name-part taxon-name-part-type="genus" reg="Calonectria">C.</tp:taxon-name-part><tp:taxon-name-part taxon-name-part-type="species" reg="guahibo">guahibo</tp:taxon-name-part></tp:taxon-name></italic> (<bold>E–H</bold>) at 30 °C in the dark for 6 d (<bold>A, C, E, G</bold>) and 30 d (<bold>B, E, F, H</bold>) at its optimum temperature <bold>A, B</bold> CMW 49752 (ex-holotype) <bold>C, D</bold> CMW 49753 <bold>E, F</bold> CMW 49791 (ex-holotype) <bold>G, H</bold> CMW 49782.</p></caption><graphic xmlns:xlink="http://www.w3.org/1999/xlink" xlink:href="mycokeys-94-017-g006.jpg" position="float" orientation="portrait" xlink:type="simple" id="oo_776035.jpg"><uri content-type="original_file" xlink:type="simple">https://binary.pensoft.net/fig/776035</uri></graphic></fig></tp:treatment-sec><tp:treatment-sec sec-type="distribution" id="SECID0EVTAG"><title>Distribution.</title><p>Colombia.</p></tp:treatment-sec><tp:treatment-sec sec-type="material" id="SECID0E1TAG"><title>Material examined.</title><p>Colombia: Vichada, Cumaribo. Soils in <italic><tp:taxon-name><tp:taxon-name-part taxon-name-part-type="genus" reg="Eucalyptus">Eucalyptus</tp:taxon-name-part></tp:taxon-name></italic> sp. plantation. August 2016. C.A. Rodas, <italic>CMW 49782</italic>.</p></tp:treatment-sec><tp:treatment-sec sec-type="notes" id="SECID0EJUAG"><title>Notes.</title><p><italic><tp:taxon-name><tp:taxon-name-part taxon-name-part-type="genus" reg="Calonectria">Calonectria</tp:taxon-name-part><tp:taxon-name-part taxon-name-part-type="species" reg="guahibo">guahibo</tp:taxon-name-part></tp:taxon-name></italic> forms part of the <italic><tp:taxon-name><tp:taxon-name-part taxon-name-part-type="genus" reg="Calonectria">C.</tp:taxon-name-part><tp:taxon-name-part taxon-name-part-type="species" reg="pteridis">pteridis</tp:taxon-name-part></tp:taxon-name></italic> species complex as a sister taxon to <italic><tp:taxon-name><tp:taxon-name-part taxon-name-part-type="genus" reg="Calonectria">C.</tp:taxon-name-part><tp:taxon-name-part taxon-name-part-type="species" reg="gordoniae">gordoniae</tp:taxon-name-part></tp:taxon-name></italic>. <italic><tp:taxon-name><tp:taxon-name-part taxon-name-part-type="genus" reg="Calonectria">Calonectria</tp:taxon-name-part><tp:taxon-name-part taxon-name-part-type="species" reg="gordoniae">gordoniae</tp:taxon-name-part></tp:taxon-name></italic> was reported from Florida, USA, causing leaf spots and blotches on loblolly bay (<italic><tp:taxon-name><tp:taxon-name-part taxon-name-part-type="genus" reg="Gordonia">Gordonia</tp:taxon-name-part><tp:taxon-name-part taxon-name-part-type="species" reg="lasianthus">lasianthus</tp:taxon-name-part></tp:taxon-name></italic>) and is known to produce macroconidia (45–81 × 4–6 µm, avg. 61.7 × 5 µm) and microconidia (20–42 × 3–4 µm, avg. 32.5 × 3.6 µm) (<xref ref-type="bibr" rid="B15">Leahy et al. 2000</xref>). <xref ref-type="bibr" rid="B15">Leahy et al. (2000)</xref> reported slightly curved conidia which were not observed in <italic><tp:taxon-name><tp:taxon-name-part taxon-name-part-type="genus" reg="Calonectria">C.</tp:taxon-name-part><tp:taxon-name-part taxon-name-part-type="species" reg="guahibo">guahibo</tp:taxon-name-part></tp:taxon-name></italic>. <italic><tp:taxon-name><tp:taxon-name-part taxon-name-part-type="genus" reg="Calonectria">Calonectria</tp:taxon-name-part><tp:taxon-name-part taxon-name-part-type="species" reg="guahibo">guahibo</tp:taxon-name-part></tp:taxon-name></italic> can be distinguished by its smaller conidia (26–42 × 3–4 µm, avg. 31.7 × 3.2 µm) from other closely related species, <italic>i.e. C. ovata</italic> (50–110 × 4–6 µm, avg. 70 × 5 µm) (<xref ref-type="bibr" rid="B46">Victor et al. 1997</xref>), <italic><tp:taxon-name><tp:taxon-name-part taxon-name-part-type="genus" reg="Calonectria">C.</tp:taxon-name-part><tp:taxon-name-part taxon-name-part-type="species" reg="pseudovata">pseudovata</tp:taxon-name-part></tp:taxon-name></italic> (55–50 × 4–7, avg. 69 × 5 µm) (<xref ref-type="bibr" rid="B2">Alfenas et al. 2015</xref>), and <italic><tp:taxon-name><tp:taxon-name-part taxon-name-part-type="genus" reg="Calonectria">C.</tp:taxon-name-part><tp:taxon-name-part taxon-name-part-type="species" reg="terricola">terricola</tp:taxon-name-part></tp:taxon-name></italic> (40–53 × 3–6 µm, avg. 46 × 4.5 µm) (<xref ref-type="bibr" rid="B24">Lombard et al. 2016</xref>). It can be differentiated from its most closely related species by sequences of <italic><abbrev xmlns:xlink="http://www.w3.org/1999/xlink" xlink:title="actin" id="ABBRID0EJYAG" xlink:type="simple">ACT</abbrev></italic>, <italic>CMDA</italic>, <italic><abbrev xmlns:xlink="http://www.w3.org/1999/xlink" xlink:title="histone H3" id="ABBRID0EZYAG" xlink:type="simple">HIS3</abbrev></italic>, <italic>RPB2</italic>, <italic><abbrev xmlns:xlink="http://www.w3.org/1999/xlink" xlink:title="translation elongation factor 1-alpha" id="ABBRID0EAZAG" xlink:type="simple">TEF1</abbrev></italic> and <italic><abbrev xmlns:xlink="http://www.w3.org/1999/xlink" xlink:title="β-tubulin" id="ABBRID0EFZAG" xlink:type="simple">TUB2</abbrev></italic> gene regions.</p></tp:treatment-sec><ref-list><ref id="B15"><mixed-citation xmlns:xlink="http://www.w3.org/1999/xlink" xlink:type="simple"><person-group><name name-style="western"><surname>Leahy</surname><given-names>RM</given-names></name><name name-style="western"><surname>Schubert</surname><given-names>TS</given-names></name><name name-style="western"><surname>El-Gholl</surname><given-names>NE</given-names></name></person-group> (<year>2000</year>) <article-title><italic><tp:taxon-name><tp:taxon-name-part taxon-name-part-type="genus">Cylindrocladium</tp:taxon-name-part><tp:taxon-name-part taxon-name-part-type="species">gordoniae</tp:taxon-name-part></tp:taxon-name></italic> sp. nov.</article-title><source>Mycotaxon</source><volume>76</volume>: <fpage>77</fpage>–<lpage>83</lpage>.</mixed-citation></ref><ref id="B46"><mixed-citation xmlns:xlink="http://www.w3.org/1999/xlink" xlink:type="simple"><person-group><name name-style="western"><surname>Victor</surname><given-names>D</given-names></name><name name-style="western"><surname>Crous</surname><given-names>PW</given-names></name><name name-style="western"><surname>Janse</surname><given-names>BJH</given-names></name><name name-style="western"><surname>Wingfield</surname><given-names>MJ</given-names></name></person-group> (<year>1997</year>) <article-title>Genetic variation in <italic><tp:taxon-name><tp:taxon-name-part taxon-name-part-type="genus">Cylindrocladium</tp:taxon-name-part><tp:taxon-name-part taxon-name-part-type="species">floridanum</tp:taxon-name-part></tp:taxon-name></italic> and other morphologically similar <italic><tp:taxon-name><tp:taxon-name-part taxon-name-part-type="genus">Cylindrocladium</tp:taxon-name-part></tp:taxon-name></italic> species.</article-title><source>Systematic and Applied Microbiology</source><volume>20</volume>(<issue>2</issue>): <fpage>268</fpage>–<lpage>285</lpage>. <ext-link xlink:href="10.1016/S0723-2020(97)80074-4" ext-link-type="doi" xlink:type="simple">https://doi.org/10.1016/S0723-2020(97)80074-4</ext-link></mixed-citation></ref><ref id="B2"><mixed-citation xmlns:xlink="http://www.w3.org/1999/xlink" xlink:type="simple"><person-group><name name-style="western"><surname>Alfenas</surname><given-names>RF</given-names></name><name name-style="western"><surname>Lombard</surname><given-names>L</given-names></name><name name-style="western"><surname>Pereira</surname><given-names>OL</given-names></name><name name-style="western"><surname>Alfenas</surname><given-names>AC</given-names></name><name name-style="western"><surname>Crous</surname><given-names>PW</given-names></name></person-group> (<year>2015</year>) <article-title>Diversity and potential impact of <italic><tp:taxon-name><tp:taxon-name-part taxon-name-part-type="genus">Calonectria</tp:taxon-name-part></tp:taxon-name></italic> species in <italic><tp:taxon-name><tp:taxon-name-part taxon-name-part-type="genus">Eucalyptus</tp:taxon-name-part></tp:taxon-name></italic> plantations in Brazil.</article-title><source>Studies in Mycology</source><volume>80</volume>(<issue>1</issue>): <fpage>89</fpage>–<lpage>130</lpage>. <ext-link xlink:href="10.1016/j.simyco.2014.11.002" ext-link-type="doi" xlink:type="simple">https://doi.org/10.1016/j.simyco.2014.11.002</ext-link></mixed-citation></ref><ref id="B24"><mixed-citation xmlns:xlink="http://www.w3.org/1999/xlink" xlink:type="simple"><person-group><name name-style="western"><surname>Lombard</surname><given-names>L</given-names></name><name name-style="western"><surname>Wingfield</surname><given-names>MJ</given-names></name><name name-style="western"><surname>Alfenas</surname><given-names>AC</given-names></name><name name-style="western"><surname>Crous</surname><given-names>PW</given-names></name></person-group> (<year>2016</year>) <article-title>The forgotten <italic><tp:taxon-name><tp:taxon-name-part taxon-name-part-type="genus">Calonectria</tp:taxon-name-part></tp:taxon-name></italic> collection: Pouring old wine into new bags.</article-title><source>Studies in Mycology</source><volume>85</volume>(<issue>1</issue>): <fpage>159</fpage>–<lpage>198</lpage>. <ext-link xlink:href="10.1016/j.simyco.2016.11.004" ext-link-type="doi" xlink:type="simple">https://doi.org/10.1016/j.simyco.2016.11.004</ext-link></mixed-citation></ref></ref-list></tp:taxon-treatment>
