# Supplementary material for: ﻿Soil-borne Calonectria (Hypocreales, Nectriaceae) associated with Eucalyptus plantations in Colombia
Source: MycoKeys. 2022 Nov 30;94:17–35. doi: 10.3897/mycokeys.94.96301 (PMC9836433; doi:10.3897/mycokeys.94.96301)
Supplement: Supplementary material 2 — Collection details and GenBank accessions of isolates included in the phylogenetic analyses [file mycokeys-94-017-s002.xlsx]

## Sheet: Supp Table
Table S1. Collection details and GenBank accessions of isolates included in the phylogenetic analyses.
Species	Isolate number	Host/substrate	Locality	GenBank accessions						References
				ACT	CMDA	HIS3	RPB2	TEF1	TUB2
C. amazonica	CBS 116250T = CMW 51234 = CPC 3534	Eucalyptus tereticornis	Amazon, Brazil	MT334955	MT335182	MT335421	MT412488	MT412712	MT412935	Lombard et al. (2016), Liu et al. (2020)
C. amazonica	CBS 115486 = CMW 51223 = CPC 3894	Eucalyptus tereticornis	Amazon, Brazil	MT334956	MT335183	MT335422	MT412489	MT412713	MT412936	Lombard et al. (2016), Liu et al. (2020)
C. amazonica	CBS 115440 = CMW 51222 = CPC 3885	Eucalyptus tereticornis	Amazon, Brazil	MT334957	MT335184	MT335423	N/A	MT412714	MT412937	Lombard et al. (2016), Liu et al. (2020)
C. amazonica	CBS 115438 = CMW 51220 = CPC 3890	Eucalyptus tereticornis	Amazon, Brazil	MT334958	MT335185	MT335424	N/A	MT412715	MT412938	Lombard et al. (2016), Liu et al. (2020)
C. amazonica	CBS 116271 = CMW 51236 = CPC 3559	Eucalyptus sp.	Amazon, Brazil	MT335148	MT335385	MT335625	MT412677	MT412916	MT413123	Lombard et al. (2016), Liu et al. (2020)
C. amazonica	CBS 116242 = CMW 51231 = CPC 3543	Eucalyptus sp.	Amazon, Brazil	MT334962	MT335189	MT335428	MT412492	MT412719	MT412942	Lombard et al. (2016), Liu et al. (2020)
C. brachiatica	CMW 25298T = CBS 123700	Pinus maximinoi	Buga, Colombia	N/A	MT335195	MT335435	MT412499	MT412726	MT412948	Lombard et al. (2009), Liu et al. (2020)
C. brachiatica	CMW 25302	Pinus tecunumanii	Buga, Colombia	N/A	MT335196	MT335436	MT412500	MT412727	MT412949	Lombard et al. (2009), Liu et al. (2020)
C. brachiatica	CMW 25307	Pinus tecunumanii	Buga, Colombia	N/A	MT335197	MT335437	MT412501	MT412728	MT412950	Lombard et al. (2009), Liu et al. (2020)
C. brachiatica	CMW 49734	Soil (Eucalyptus plantation)	Risaralda,Colombia	OP796391	OP822261	OP822368	OP822475	OP822154	OP822582	This study
C. brachiatica	CMW 49739	Soil (Eucalyptus plantation)	Risaralda,Colombia	OP796392	OP822262	OP822369	OP822476	OP822155	OP822583	This study
C. brachiatica	CMW 49740	Soil (Eucalyptus plantation)	Risaralda,Colombia	OP796393	OP822263	OP822370	OP822477	OP822156	OP822584	This study
C. brachiatica	CMW 49741	Soil (Eucalyptus plantation)	Risaralda,Colombia	OP796394	OP822264	OP822371	OP822478	OP822157	OP822585	This study
C. brachiatica	CMW 49749	Soil (Eucalyptus plantation)	Risaralda,Colombia	OP796402	OP822272	OP822379	OP822486	OP822165	OP822593	This study
C. brachiatica	CMW 49750	Soil (Eucalyptus plantation)	Risaralda,Colombia	OP796403	OP822273	OP822380	OP822487	OP822166	OP822594	This study
C. brachiatica	CMW 49751	Soil (Eucalyptus plantation)	Risaralda,Colombia	OP796404	OP822274	OP822381	OP822488	OP822167	OP822595	This study
C. brachiatica	CMW 49762	Soil (Eucalyptus plantation)	Valle del Cauca, Colombia	OP796415	OP822285	OP822392	OP822499	OP822178	OP822606	This study
C. brachiatica	CMW 49763	Soil (Eucalyptus plantation)	Valle del Cauca, Colombia	OP796416	OP822286	OP822393	OP822500	OP822179	OP822607	This study
C. brachiatica	CMW 49764	Soil (Eucalyptus plantation)	Valle del Cauca, Colombia	OP796417	OP822287	OP822394	OP822501	OP822180	OP822608	This study
C. brachiatica	CMW 49470	Soil (Eucalyptus plantation)	Cauca, Colombia	OP796423	OP822293	OP822400	OP822507	OP822186	OP822614	This study
C. brachiatica	CMW 49473	Soil (Eucalyptus plantation)	Cauca, Colombia	OP796426	OP822296	OP822403	OP822510	OP822189	OP822617	This study
C. brachiatica	CMW 49474	Soil (Eucalyptus plantation)	Cauca, Colombia	OP796427	OP822297	OP822404	OP822511	OP822190	OP822618	This study
C. brachiatica	CMW 49475	Soil (Eucalyptus plantation)	Cauca, Colombia	OP796428	OP822298	OP822405	OP822512	OP822191	OP822619	This study
C. brachiatica	CMW 49487	Soil (Eucalyptus plantation)	Cauca, Colombia	OP796442	OP822312	OP822419	OP822526	OP822205	OP822633	This study
C. brachiatica	CMW 49642	Soil (Eucalyptus plantation)	Cauca, Colombia	OP796443	OP822313	OP822420	OP822527	OP822206	OP822634	This study
C. brachiatica	CMW 49492	Soil (Eucalyptus plantation)	Cauca, Colombia	OP796449	OP822319	OP822426	OP822533	OP822212	OP822640	This study
C. brachiatica	CMW 49496	Soil (Eucalyptus plantation)	Cauca, Colombia	OP796452	OP822322	OP822429	OP822536	OP822215	OP822643	This study
C. brachiatica	CMW 49501	Soil (Eucalyptus plantation)	Cauca, Colombia	OP796459	OP822329	OP822436	OP822543	OP822222	OP822650	This study
C. brasiliana	CBS 111484T = CMW 51187 = CPC 1924	Soil	Brazil	MT334968	MT335198	MT335438	MT412502	MT412729	MT412951	Lombard et al. (2016), Liu et al. (2020)
C. brasiliana	CBS 111485 = CMW 51188 = CPC 1929	Soil	Brazil	MT334969	MT335199	MT335439	MT412503	MT412730	MT412952	Lombard et al. (2016), Liu et al. (2020)
C. brassiana	CBS 134855T = LPF378	Soil (Eucalyptus brassianaplantation)	Piauí, Brazil	N/A	KM396056	KM396139	N/A	KM395882	KM395969	Alfenas et al. (2015)
C. brassiana	CBS 134856 = LPF379	Soil (Eucalyptus brassiana plantation)	Piauí, Brazil	N/A	KM396057	KM396140	N/A	KM395883	KM395970	Alfenas et al. (2015)
C. brassicae	CBS 111869T = CPC 2409	Argyreia splendens	Indonesia	MT334972	MT335202	MT335442	MT412506	MT412733	MT412955	Lombard et al. (2010a), Liu et al. (2020)
C. brevistipitata	CBS 115671T = CMW 51226 = CPC 949	Soil	Mexico	MT334973	MT335203	MT335443	MT412507	MT412734	MT412956	Lombard et al. (2016), Liu et al. (2020)
C. brevistipitata	CBS 110928 = CMW 51170 = CPC 951	Soil	Mexico	MT334974	MT335204	MT335444	MT412508	MT412735	MT412957	Lombard et al. (2016), Liu et al. (2020)
C. brevistipitata	CBS 110837 = CMW 51163 = CPC 913	Soil	Mexico	MT335057	MT335289	MT335529	MT412586	MT412820	MT413034	Lombard et al. (2016), Liu et al. (2020)
C. candelabrum	CMW 31000 = CPC 1675 = UFV 117	Eucalyptus sp.	Amazonas, Brasil	MT334977	MT335207	MT335447	MT412511	MT412738	MT412959	Lombard et al. (2010a), Liu et al. (2020)
C. candelabrum	CMW 31001 = STE-U 1679 = UFV 126	Eucalyptus sp.	Amazonas, Brasil	MT334978	MT335208	MT335448	MT412512	MT412739	MT412960	Lombard et al. (2010a), Liu et al. (2020)
C. clavata	CMW 23690 = CBS 114557 = CPC 2536	Callistemon viminalis	Florida, USA	MT334993	MT335223	MT335463	MT412527	MT412754	MT412975	Lombard et al. (2010a), Liu et al. (2020)
C. clavata	CMW 30994 = CBS 114666 = CPC 2537	Root debris in peat	Florida, USA	MT334994	MT335224	MT335464	MT412528	MT412755	MT412976	Lombard et al. (2010a), Liu et al. (2020)
C. colombiana	CBS 115127T = CMW 30871 = CPC 1160	Soil	La Selva, Colombia	GQ280538	GQ267455	FJ972442	N/A	FJ972492	FJ972423	Lombard et al. (2010a)
C. colombiana	CBS 115638 = CMW 30766 = CPC 1161	Soil	La Selva, Colombia	GQ280539	GQ267456	FJ972441	N/A	FJ972491	FJ972422	Lombard et al. (2010a)
C. colombiana	CMW 49716	Soil (Eucalyptus plantation)	Risaralda, Colombia	OP796374	OP822244	OP822351	OP822458	OP822137	OP822565	This study
C. colombiana	CMW 49717	Soil (Eucalyptus plantation)	Risaralda, Colombia	OP796375	OP822245	OP822352	OP822459	OP822138	OP822566	This study
C. colombiana	CMW 49720	Soil (Eucalyptus plantation)	Risaralda, Colombia	OP796378	OP822248	OP822355	OP822462	OP822141	OP822569	This study
C. colombiana	CMW 49721	Soil (Eucalyptus plantation)	Risaralda, Colombia	OP796379	OP822249	OP822356	OP822463	OP822142	OP822570	This study
C. duoramosa	CBS 134656T = LPF434	Soil (tropical rainforest)	Pará, Brazil	N/A	KM396027	KM396110	N/A	KM395853	KM395940	Alfenas et al. (2015)
C. duoramosa	LPF453	Soil (Eucalyptus plantation)	Pará, Brazil	N/A	KM396028	KM396111	N/A	KM395854	KM395941	Alfenas et al. (2015)
C. ecuadoriae	CMW 23677T = CBS 111406 = CPC 1635	Soil	Ecuador	MT335012	MT335242	MT335482	MT412544	MT412773	MT412991	Lombard et al. (2010a), Liu et al. (2020)
C. ecuadoriae	CBS 114164 = CMW 51822 = CPC 1634	Soil	Ecuador	MT335011	MT335241	MT335481	MT412543	MT412772	MT412990	Marin-Felix et al. (2017), Liu et al. (2020)
C. ecuadoriae	CBS 111706 = CMW 51821 = CPC 1636	Soil	Ecuador	MT335010	MT335240	MT335480	MT412542	MT412771	MT412989	Marin-Felix et al. (2017), Liu et al. (2020)
C. exiguispora	CMW 49752T = CMW-IA 160	Soil (Eucalyptus plantation)	Risaralda, Colombia	OP796405	OP822275	OP822382	OP822489	OP822168	OP822596	This study
C. exiguispora	CMW 49753 = CMW-IA 161	Soil (Eucalyptus plantation)	Risaralda, Colombia	OP796406	OP822276	OP822383	OP822490	OP822169	OP822597	This study
C. eucalypticola	CBS 134847T = LPF124	Eucalyptus sp.	Minas Gerais, Brazil	N/A	KM396051	KM396134	N/A	KM395877	KM395964	Alfenas et al. (2015)
C. eucalypticola	CBS 134846 = LPF121	Eucalyptus sp.	Bahia, Brazil	N/A	KM396050	KM396133	N/A	KM395876	KM395963	Alfenas et al. (2015)
C. fragariae	CBS 133607T = LPP040	Fragaria × ananassa	Espírito Santo, Brazil	N/A	KM998966	KM998964	N/A	KM998963	KM998965	Lopes et al. (2017)
C. fragariae	LPF141.1	Fragaria × ananassa	Espírito Santo, Brazil	N/A	KX500191	KX500194	N/A	KX500197	KX500195	Lopes et al. (2017)
C. fragariae	LPF141.2	Fragaria × ananassa	Espírito Santo, Brazil	N/A	KX500192	KX500193	N/A	KX500198	KX500196	Lopes et al. (2017)
C. glaebicola	CBS 134852T = LPF406	Soil (Eucalyptus plantation)	Minas Gerais, Brazil	N/A	KM396053	KM396136	N/A	KM395879	KM395966	Alfenas et al. (2015)
C. glaebicola	CBS 134853 = LPF407	Eucalyptus sp.	Bico do Papagaio, Brazil	N/A	KM396054	KM396137	N/A	KM395880	KM395967	Alfenas et al. (2015)
C. gordoniae	CMW 23694T = CBS 112142 = STE-U 3136	Gordonia lasianthus	Florida, USA	MT335021	MT335251	MT335491	MT412553	MT412782	MT413000	Lombard et al. (2010a), Liu et al. (2020)
C. gracilis	CBS 111807T = CMW 51189 = STE-U 2634	Manilkara zapota	Pará, Brazil	GQ280488	GQ267407	DQ190646	KY653390	GQ267323	AF232858	Lombard et al. (2010a), Marin-Felix et al. (2017)
C. gracilis	CBS 111284 = CMW 51175 = CPC 1483	Soil	Imbrapa, Brazi	GQ280489	GQ267408	DQ190647	KY653389	GQ267324	DQ190567	Lombard et al. (2010a), Marin-Felix et al. (2017)
C. guahibo	CMW 49782	Soil (Eucalyptus plantation)	Vichada, Colombia	OP796472	OP822342	OP822449	OP822556	OP822235	OP822663	This study
C. guahibo	CMW 49783	Soil (Eucalyptus plantation)	Vichada, Colombia	OP796473	OP822343	OP822450	OP822557	OP822236	OP822664	This study
C. guahibo	CMW 49784	Soil (Eucalyptus plantation)	Vichada, Colombia	OP796474	OP822344	OP822451	OP822558	OP822237	OP822665	This study
C. guahibo	CMW 49785	Soil (Eucalyptus plantation)	Vichada, Colombia	OP796475	OP822345	OP822452	OP822559	OP822238	OP822666	This study
C. guahibo	CMW 49787	Soil (Eucalyptus plantation)	Vichada, Colombia	OP796476	OP822346	OP822453	OP822560	OP822239	OP822667	This study
C. guahibo	CMW 49788	Soil (Eucalyptus plantation)	Vichada, Colombia	OP796477	OP822347	OP822454	OP822561	OP822240	OP822668	This study
C. guahibo	CMW 49789	Soil (Eucalyptus plantation)	Vichada, Colombia	OP796478	OP822348	OP822455	OP822562	OP822241	OP822669	This study
C. guahibo	CMW 49790	Soil (Eucalyptus plantation)	Vichada, Colombia	OP796479	OP822349	OP822456	OP822563	OP822242	OP822670	This study
C. guahibo	CMW 49791T = CMW-IA 162	Soil (Eucalyptus plantation)	Vichada, Colombia	OP796480	OP822350	OP822457	OP822564	OP822243	OP822671	This study
C. metrosideri	CBS 133603T = LPF101	Metrosideros polymorpha	Minas Gerais, Brazil	N/A	KC294304	KC294307	N/A	KC294310	KC294313	Alfenas et al. (2015)
C. metrosideri	CBS 133604 = CMW 51320 = LPF103	Metrosideros polymorpha	Minas Gerais, Brazil	MT335056	MT335288	MT335528	MT412585	MT412819	MT413033	Alfenas et al. (2015), Liu et al. (2020)
C. nemuricola	CBS 134837T = LPF085	Soil (tropical rainforest)	Minas Gerais, Brazil	N/A	KM396066	KM396149	N/A	KM395892	KM395979	Alfenas et al. (2015)
C. nemuricola	CBS 134838 = LPF090	Soil (tropical rainforest)	Minas Gerais, Brazil	N/A	KM396067	KM396150	N/A	KM395893	KM395980	Alfenas et al. (2015)
C. octoramosa	CBS 111423T = CMW 51819 = CPC 1650	Soil	Ecuador	MT335071	MT335303	MT335543	MT412600	MT412834	MT413048	Marin-Felix et al. (2017), Liu et al. (2020)
C. orientalis	CMW 20291T = CBS 125260	Soil	Indonesia	MT335072	MT335304	MT335544	MT412601	MT412835	MT413049	Lombard et al. (2010a), Liu et al. (2020)
C. orientalis	CMW 20273 = CBS 125259	Soil	Indonesia	MT335073	MT335305	MT335545	MT412602	MT412836	MT413050	Lombard et al. (2010a), Liu et al. (2020)
C. ovata	CMW 16724T = CBS 111299	Eucalyptus urophylla	Pará, Brazil	MT335075	MT335307	MT335547	MT412604	MT412838	MT413052	Marin-Felix et al. (2017), Liu et al. (2020)
C. ovata	CMW 30979 = CBS 111307	Eucalyptus tereticornis	Pará, Brazil	MT335076	MT335308	MT335548	MT412605	MT412839	MT413053	Lombard et al. (2010a), Liu et al. (2020)
C. paraensis	CBS 134669T = LPF430	Soil (Eucalyptus plantation)	Pará, Brazil	N/A	KM396011	KM396094	N/A	KM395837	KM395924	Alfenas et al. (2015)
C. paraensis	LPF429	Soil (tropical rainforest)	Pará, Brazil	N/A	KM396015	KM396098	N/A	KM395841	KM395928	Alfenas et al. (2015)
C. parvispora	CBS 111465T = CPC 1902	Soil	Brazil	MT335082	MT335314	MT335554	MT412607	MT412845	MT413057	Marin-Felix et al. (2017), Liu et al. (2020)
C. parvispora	CMW 30981 = CBS 111478 = CPC 1921	Soil	Brazil	MT335081	MT335313	MT335553	MT412606	MT412844	MT413056	Marin-Felix et al. (2017), Liu et al. (2020)
C. parvispora	CMW 49765	Soil (Eucalyptus plantation)	Valle del Cauca, Colombia	OP796418	OP822288	OP822395	OP822502	OP822181	OP822609	This study
C. parvispora	CMW 49766	Soil (Eucalyptus plantation)	Valle del Cauca, Colombia	OP796419	OP822289	OP822396	OP822503	OP822182	OP822610	This study
C. parvispora	CMW 49468	Soil (Eucalyptus plantation)	Cauca, Colombia	OP796421	OP822291	OP822398	OP822505	OP822184	OP822612	This study
C. parvispora	CMW 49469	Soil (Eucalyptus plantation)	Cauca, Colombia	OP796422	OP822292	OP822399	OP822506	OP822185	OP822613	This study
C. parvispora	CMW 49471	Soil (Eucalyptus plantation)	Cauca, Colombia	OP796424	OP822294	OP822401	OP822508	OP822187	OP822615	This study
C. parvispora	CMW 49472	Soil (Eucalyptus plantation)	Cauca, Colombia	OP796425	OP822295	OP822402	OP822509	OP822188	OP822616	This study
C. parvispora	CMW 49476	Soil (Eucalyptus plantation)	Cauca, Colombia	OP796429	OP822299	OP822406	OP822513	OP822192	OP822620	This study
C. parvispora	CMW 49509	Soil (Eucalyptus plantation)	Cauca, Colombia	OP796430	OP822300	OP822407	OP822514	OP822193	OP822621	This study
C. parvispora	CMW 49477	Soil (Eucalyptus plantation)	Cauca, Colombia	OP796431	OP822301	OP822408	OP822515	OP822194	OP822622	This study
C. parvispora	CMW 49478	Soil (Eucalyptus plantation)	Cauca, Colombia	OP796432	OP822302	OP822409	OP822516	OP822195	OP822623	This study
C. parvispora	CMW 49479	Soil (Eucalyptus plantation)	Cauca, Colombia	OP796433	OP822303	OP822410	OP822517	OP822196	OP822624	This study
C. parvispora	CMW 49480	Soil (Eucalyptus plantation)	Cauca, Colombia	OP796434	OP822304	OP822411	OP822518	OP822197	OP822625	This study
C. parvispora	CMW 49481	Soil (Eucalyptus plantation)	Cauca, Colombia	OP796435	OP822305	OP822412	OP822519	OP822198	OP822626	This study
C. parvispora	CMW 49482	Soil (Eucalyptus plantation)	Cauca, Colombia	OP796436	OP822306	OP822413	OP822520	OP822199	OP822627	This study
C. parvispora	CMW 49641	Soil (Eucalyptus plantation)	Cauca, Colombia	OP796437	OP822307	OP822414	OP822521	OP822200	OP822628	This study
C. parvispora	CMW 49483	Soil (Eucalyptus plantation)	Cauca, Colombia	OP796438	OP822308	OP822415	OP822522	OP822201	OP822629	This study
C. parvispora	CMW 49484	Soil (Eucalyptus plantation)	Cauca, Colombia	OP796439	OP822309	OP822416	OP822523	OP822202	OP822630	This study
C. parvispora	CMW 49485	Soil (Eucalyptus plantation)	Cauca, Colombia	OP796440	OP822310	OP822417	OP822524	OP822203	OP822631	This study
C. parvispora	CMW 49486	Soil (Eucalyptus plantation)	Cauca, Colombia	OP796441	OP822311	OP822418	OP822525	OP822204	OP822632	This study
C. parvispora	CMW 49488	Soil (Eucalyptus plantation)	Cauca, Colombia	OP796444	OP822314	OP822421	OP822528	OP822207	OP822635	This study
C. parvispora	CMW 49489	Soil (Eucalyptus plantation)	Cauca, Colombia	OP796445	OP822315	OP822422	OP822529	OP822208	OP822636	This study
C. parvispora	CMW 49643	Soil (Eucalyptus plantation)	Cauca, Colombia	OP796446	OP822316	OP822423	OP822530	OP822209	OP822637	This study
C. parvispora	CMW 49490	Soil (Eucalyptus plantation)	Cauca, Colombia	OP796447	OP822317	OP822424	OP822531	OP822210	OP822638	This study
C. parvispora	CMW 49491	Soil (Eucalyptus plantation)	Cauca, Colombia	OP796448	OP822318	OP822425	OP822532	OP822211	OP822639	This study
C. parvispora	CMW 49645	Soil (Eucalyptus plantation)	Cauca, Colombia	OP796450	OP822320	OP822427	OP822534	OP822213	OP822641	This study
C. parvispora	CMW 49646	Soil (Eucalyptus plantation)	Cauca, Colombia	OP796451	OP822321	OP822428	OP822535	OP822214	OP822642	This study
C. parvispora	CMW 49647	Soil (Eucalyptus plantation)	Cauca, Colombia	OP796453	OP822323	OP822430	OP822537	OP822216	OP822644	This study
C. parvispora	CMW 49497	Soil (Eucalyptus plantation)	Cauca, Colombia	OP796454	OP822324	OP822431	OP822538	OP822217	OP822645	This study
C. parvispora	CMW 49498	Soil (Eucalyptus plantation)	Cauca, Colombia	OP796455	OP822325	OP822432	OP822539	OP822218	OP822646	This study
C. parvispora	CMW 49506	Soil (Eucalyptus plantation)	Cauca, Colombia	OP796464	OP822334	OP822441	OP822548	OP822227	OP822655	This study
C. parvispora	CMW 49507	Soil (Eucalyptus plantation)	Cauca, Colombia	OP796465	OP822335	OP822442	OP822549	OP822228	OP822656	This study
C. parvispora	CMW 49508	Soil (Eucalyptus plantation)	Cauca, Colombia	OP796466	OP822336	OP822443	OP822550	OP822229	OP822657	This study
C. pauciphialidica	CMW 30980T = CBS 111394 = CPC 1628	Soil	Ecuador	MT335083	MT335315	MT335555	MT412608	MT412846	MT413058	Lombard et al. (2010a), Liu et al. (2020)
C. pauciramosa	CBS 138824T = CMW 5683T = CPC 971	Soil	Knysna, South Africa	MT335093	MT335325	MT335565	MT412618	MT412856	MT413068	Lombard et al. (2010a), Liu et al. (2020)
C. pauciramosa	CMW 2151	Eucalyptus nitens	South Africa	MT335094	MT335326	MT335566	MT412619	MT412857	MT413069	Lombard et al. (2010a), Liu et al. (2020)
C. piauiensis	CBS 134850T = LPF377	Soil (Eucalyptus plantation)	Piauí, Brazil	N/A	KM396060	KM396143	N/A	KM395886	KM395973	Alfenas et al. (2015)
C. piauiensis	CBS 134851 = LPF381	Soil (tropical rainforest)	Piauí, Brazil	N/A	KM396061	KM396144	N/A	KM395887	KM395974	Alfenas et al. (2015)
C. pini	CMW 31209T = CBS 123698	Pinus patula	Valle del Cauca, Colombia	MT335107	MT335339	MT335579	MT412632	MT412870	MT413082	Lombard et al. (2010a), Liu et al. (2020)
C. pini	CBS 125523 = CMW 31210	Pinus patula	Valle del Cauca, Colombia	GQ280518	GQ267437	GQ267274	N/A	GQ267345	GQ267225	Lombard et al. (2010a)
C. pini	CMW 49499	Soil (Eucalyptus plantation)	Cauca, Colombia	OP796456	OP822326	OP822433	OP822540	OP822219	OP822647	This study
C. pini	CMW 49500	Soil (Eucalyptus plantation)	Cauca, Colombia	OP796457	OP822327	OP822434	OP822541	OP822220	OP822648	This study
C. pini	CMW 49502	Soil (Eucalyptus plantation)	Cauca, Colombia	OP796458	OP822328	OP822435	OP822542	OP822221	OP822649	This study
C. pini	CMW 49503	Soil (Eucalyptus plantation)	Cauca, Colombia	OP796460	OP822330	OP822437	OP822544	OP822223	OP822651	This study
C. pini	CMW 49504	Soil (Eucalyptus plantation)	Cauca, Colombia	OP796461	OP822331	OP822438	OP822545	OP822224	OP822652	This study
C. pini	CMW 49505	Soil (Eucalyptus plantation)	Cauca, Colombia	OP796462	OP822332	OP822439	OP822546	OP822225	OP822653	This study
C. pini	CMW 49510	Soil (Eucalyptus plantation)	Cauca, Colombia	OP796463	OP822333	OP822440	OP822547	OP822226	OP822654	This study
C. pseudobrassicae	CBS 134662 = LPF280	Soil (Eucalyptus plantation)	Pará, Brazil	N/A	KM396023	KM396106	N/A	KM395849	KM395936	Alfenas et al. (2015)
C. pseudobrassicae	CBS 134661 = LPF260	Soil (Eucalyptus plantation)	Pará, Brazil	N/A	KM396022	KM396105	N/A	KM395848	KM395935	Alfenas et al. (2015)
C. pseudoecuadoriae	CBS 111402T = CMW 51179 = CPC 1639	Soil	Ecuador	N/A	KX784589	N/A	KY653432	KX784723	KX784652	Lombard et al. (2016), Marin-Felix et al. (2017)
C. pseudometrosideri	CBS 134845T = LPF210	Soil (Eucalyptus plantation)	Alagoas, Brazil	N/A	KM395995	KM396083	N/A	KM395821	KM395909	Alfenas et al. (2015)
C. pseudometrosideri	CBS 134843 = LPF100	Metrosideros polymorpha	Minas Gerais, Brazil	N/A	KM395993	KM396081	N/A	KM395819	KM395907	Alfenas et al. (2015)
C. pseudopteridis	CBS 163.28 = CMW 51159	Washingtonia robusta	USA	MT335112	MT335347	MT335587	MT412640	MT412878	N/A	Lombard et al. (2016), Liu et al. (2020)
C. pseudospathulata	CBS 134841T = LPF072	Soil (tropical rainforest)	Minas Gerais, Brazil	N/A	KM396070	KM396153	N/A	KM395896	KM395983	Alfenas et al. (2015)
C. pseudospathulata	CBS 134840 = LPF066	Soil (tropical rainforest)	Minas Gerais, Brazil	N/A	KM396069	KM396152	N/A	KM395895	KM395982	Alfenas et al. (2015)
C. pseudovata	CBS 134674T = LPF267	Soil (Eucalyptus plantation)	Pará, Brazil	N/A	KM396032	KM396115	N/A	KM395858	KM395945	Alfenas et al. (2015)
C. pseudovata	CBS 134675 = LPF285	Soil (Eucalyptus plantation)	Pará, Brazil	N/A	KM396033	KM396116	N/A	KM395859	KM395946	Alfenas et al. (2015)
C. pteridis	CBS 111793T = CMW 16736 = CPC 2372	Arachniodes adiantiformis	USA	GQ280494	GQ267413	DQ190679	KY653438	FJ918563	DQ190578	Lombard et al. (2010a), Marin-Felix et al. (2017)
C. putriramosa	CBS 111449T = CMW 51181 = CPC 1951	Eucalyptus cutting	Brazil	MT335129	MT335364	MT335604	MT412657	MT412895	MT413105	Lombard et al. (2016), Liu et al. (2020)
C. putriramosa	CBS 111470 = CMW 51182 = CPC 1940	Soil	Brazil	MT335130	MT335365	MT335605	MT412658	MT412896	MT413106	Lombard et al. (2016), Liu et al. (2020)
C. putriramosa	CBS 111477 = CMW 51183 = CPC 1928	Soil	Brazil	MT335131	MT335366	MT335606	MT412659	MT412897	MT413107	Lombard et al. (2016), Liu et al. (2020)
C. quinqueramosa	CBS 134654T = LPF065	Soil (Eucalyptus plantation)	Pará, Brazil	N/A	KM396029	KM396112	N/A	KM395855	KM395942	Alfenas et al. (2015)
C. quinqueramosa	CBS 134655 = LPF281	Soil (Eucalyptus plantation)	Pará, Brazil	N/A	KM396030	KM396113	N/A	KM395856	KM395943	Alfenas et al. (2015)
C. robigophila	CBS 134652T = LPF192	Eucalyptus sp.	Maranhao, Brazil	N/A	KM396024	KM396107	N/A	KM395850	KM395937	Alfenas et al. (2015)
C. robigophila	CBS 134653 = LPF193	Eucalyptus sp.	Maranhao, Brazil	N/A	KM396025	KM396108	N/A	KM395851	KM395938	Alfenas et al. (2015)
C. silvicola	CBS 135237T = LPF081	Soil (tropical rainforest)	Bahia, Brazil	N/A	KM396065	KM396148	N/A	KM395891	KM395978	Alfenas et al. (2015)
C. silvicola	CBS 134836 = LPF079	Soil (tropical rainforest)	Minas Gerais, Brazil	N/A	KM396062	KM396145	N/A	KM395888	KM395975	Alfenas et al. (2015)
C. spathulata	CMW 16744T = CBS 555.92	Eucalyptus viminalis	Brazil	MT335139	MT335376	MT335616	MT412668	MT412907	MT413117	Lombard et al. (2016), Liu et al. (2020)
C. spathulata	CBS 112513 = CMW 51197 = CPC 3851	Eucalyptus viminalis	Colombia	MT335140	MT335377	MT335617	MT412669	MT412908	MT413118	Lombard et al. (2016), Liu et al. (2020)
C. spathulata	CMW 49718	Soil (Eucalyptus plantation)	Risaralda, Colombia	OP796376	OP822246	OP822353	OP822460	OP822139	OP822567	This study
C. spathulata	CMW 49719	Soil (Eucalyptus plantation)	Risaralda, Colombia	OP796377	OP822247	OP822354	OP822461	OP822140	OP822568	This study
C. spathulata	CMW 49723	Soil (Eucalyptus plantation)	Risaralda, Colombia	OP796380	OP822250	OP822357	OP822464	OP822143	OP822571	This study
C. spathulata	CMW 49724	Soil (Eucalyptus plantation)	Risaralda, Colombia	OP796381	OP822251	OP822358	OP822465	OP822144	OP822572	This study
C. spathulata	CMW 49725	Soil (Eucalyptus plantation)	Risaralda, Colombia	OP796382	OP822252	OP822359	OP822466	OP822145	OP822573	This study
C. spathulata	CMW 49726	Soil (Eucalyptus plantation)	Risaralda, Colombia	OP796383	OP822253	OP822360	OP822467	OP822146	OP822574	This study
C. spathulata	CMW 49727	Soil (Eucalyptus plantation)	Risaralda, Colombia	OP796384	OP822254	OP822361	OP822468	OP822147	OP822575	This study
C. spathulata	CMW 49728	Soil (Eucalyptus plantation)	Risaralda, Colombia	OP796385	OP822255	OP822362	OP822469	OP822148	OP822576	This study
C. spathulata	CMW 49729	Soil (Eucalyptus plantation)	Risaralda, Colombia	OP796386	OP822256	OP822363	OP822470	OP822149	OP822577	This study
C. spathulata	CMW 49730	Soil (Eucalyptus plantation)	Risaralda, Colombia	OP796387	OP822257	OP822364	OP822471	OP822150	OP822578	This study
C. spathulata	CMW 49731	Soil (Eucalyptus plantation)	Risaralda, Colombia	OP796388	OP822258	OP822365	OP822472	OP822151	OP822579	This study
C. spathulata	CMW 49732	Soil (Eucalyptus plantation)	Risaralda, Colombia	OP796389	OP822259	OP822366	OP822473	OP822152	OP822580	This study
C. spathulata	CMW 49733	Soil (Eucalyptus plantation)	Risaralda, Colombia	OP796390	OP822260	OP822367	OP822474	OP822153	OP822581	This study
C. spathulata	CMW 49742	Soil (Eucalyptus plantation)	Risaralda, Colombia	OP796395	OP822265	OP822372	OP822479	OP822158	OP822586	This study
C. spathulata	CMW 49743	Soil (Eucalyptus plantation)	Risaralda, Colombia	OP796396	OP822266	OP822373	OP822480	OP822159	OP822587	This study
C. spathulata	CMW 49744	Soil (Eucalyptus plantation)	Risaralda, Colombia	OP796397	OP822267	OP822374	OP822481	OP822160	OP822588	This study
C. spathulata	CMW 49745	Soil (Eucalyptus plantation)	Risaralda, Colombia	OP796398	OP822268	OP822375	OP822482	OP822161	OP822589	This study
C. spathulata	CMW 49746	Soil (Eucalyptus plantation)	Risaralda, Colombia	OP796399	OP822269	OP822376	OP822483	OP822162	OP822590	This study
C. spathulata	CMW 49747	Soil (Eucalyptus plantation)	Risaralda, Colombia	OP796400	OP822270	OP822377	OP822484	OP822163	OP822591	This study
C. spathulata	CMW 49748	Soil (Eucalyptus plantation)	Risaralda, Colombia	OP796401	OP822271	OP822378	OP822485	OP822164	OP822592	This study
C. spathulata	CMW 49754	Soil (Eucalyptus plantation)	Valle del Cauca, Colombia	OP796407	OP822277	OP822384	OP822491	OP822170	OP822598	This study
C. spathulata	CMW 49755	Soil (Eucalyptus plantation)	Valle del Cauca, Colombia	OP796408	OP822278	OP822385	OP822492	OP822171	OP822599	This study
C. spathulata	CMW 49756	Soil (Eucalyptus plantation)	Valle del Cauca, Colombia	OP796409	OP822279	OP822386	OP822493	OP822172	OP822600	This study
C. spathulata	CMW 49757	Soil (Eucalyptus plantation)	Valle del Cauca, Colombia	OP796410	OP822280	OP822387	OP822494	OP822173	OP822601	This study
C. spathulata	CMW 49758	Soil (Eucalyptus plantation)	Valle del Cauca, Colombia	OP796411	OP822281	OP822388	OP822495	OP822174	OP822602	This study
C. spathulata	CMW 49759	Soil (Eucalyptus plantation)	Valle del Cauca, Colombia	OP796412	OP822282	OP822389	OP822496	OP822175	OP822603	This study
C. spathulata	CMW 49760	Soil (Eucalyptus plantation)	Valle del Cauca, Colombia	OP796413	OP822283	OP822390	OP822497	OP822176	OP822604	This study
C. spathulata	CMW 49761	Soil (Eucalyptus plantation)	Valle del Cauca, Colombia	OP796414	OP822284	OP822391	OP822498	OP822177	OP822605	This study
C. spathulata	CMW 49767	Soil (Eucalyptus plantation)	Valle del Cauca, Colombia	OP796420	OP822290	OP822397	OP822504	OP822183	OP822611	This study
C. spathulata	CMW 49771	Soil (tropical rainforest)	Risaralda, Colombia	OP796467	OP822337	OP822444	OP822551	OP822230	OP822658	This study
C. spathulata	CMW 49772	Soil (tropical rainforest)	Risaralda, Colombia	OP796468	OP822338	OP822445	OP822552	OP822231	OP822659	This study
C. spathulata	CMW 49773	Soil (tropical rainforest)	Risaralda, Colombia	OP796469	OP822339	OP822446	OP822553	OP822232	OP822660	This study
C. spathulata	CMW 49774	Soil (tropical rainforest)	Risaralda, Colombia	OP796470	OP822340	OP822447	OP822554	OP822233	OP822661	This study
C. spathulata	CMW 49775	Soil (tropical rainforest)	Risaralda, Colombia	OP796471	OP822341	OP822448	OP822555	OP822234	OP822662	This study
C. terricola	CBS 116247T = CMW 51232 = CPC 3583	Soil (Eucalyptus plantation)	Brazil	N/A	N/A	N/A	N/A	KX784738	KX784665	Lombard et al. (2016)
C. venezuelana	CBS 111052T = CMW 51173 = CPC 1183	Soil	Acarigua, Venezuela	MT335155	MT335394	MT335634	MT412685	MT412925	MT413132	Lombard et al. (2016), Liu et al. (2020)
Note: N/A represents information that is not available. Isolates obtained in this study are indicated in bold. T denotes ex-type strain.
CBS = The culture collection of Westerdijk Fungal Biodiversity Institute, Utrecht, the Netherlands; CMW = culture collection of the Forestry and Agricultural Biotechnology Institute (FABI), University of Pretoria, Pretoria, South Africa; CMW-IA = culture collection of Innovation Africa, University of Pretoria, Pretoria, South Africa; CPC = Pedro Crous working collection housed at Westerdijk Funga…
ACT = actin; CMDA = calmodulin; HIS3 = histone H3; RPB2 = the second largest subunit of RNA polymerase; TEF1 = translation elongation factor 1-alpha; TUB2 = β-tubulin.
